# Supplementary material for: Facile Hydrothermal Synthesis of SnO2 Nanoflowers for Low-Concentration Formaldehyde Detection
Source: Nanomaterials (Basel). 2022 Jun 21;12(13):2133. doi: 10.3390/nano12132133 (PMC9267946; doi:10.3390/nano12132133)
Supplement: Supplementary file 1 [file nanomaterials-12-02133-s001.zip]

Archive with 1 entries (1 files):
- nanomaterials-1763811 - supplementary.pdf
